# Supplementary material for: 1,4-Bis(pyrimidin-2-yl­sulfanyl)­butane
Source: Acta Crystallogr Sect E Struct Rep Online. 2010 Oct 20;66(Pt 11):o2849. doi: 10.1107/S1600536810041103 (PMC3009222; doi:10.1107/S1600536810041103)
Supplement: Supplementary file 1 [file e-66-o2849-sup1.cif]

##############################################################################
###                                                                        ###
###        Electronic paper (Acta Crystallographica Section E)             ###
###                                                                        ###
##############################################################################
#                                                                            #
# This CIF contains the data in a paper accepted for publication in Acta     #
# Crystallographica Section E. It conforms to the requirements of Notes      #
# for Authors for Section E, and has been peer reviewed under the auspices   #
# of the IUCr Commission on Journals.                                        #
#                                                                            #
# Full details of the Crystallographic Information File format               #
# are given in the paper "The Crystallographic Information File (CIF):       #
# a New Standard Archive File for Crystallography" by S. R. Hall, F. H.      #
# Allen and I. D. Brown [Acta Cryst. (1991), A47, 655-685].                  #
#                                                                            #
# The current version of the core CIF dictionary is obtainable from          #
# ftp://ftp.iucr.org/pub/cif_core.dic. The current version number is 2.4.    #
#                                                                            #
# Software is freely available for graphical display of the structure(s) in  #
# this CIF.  For information consult the CIF home page http://www.iucr.org/  #
# cif/home.html                                                              #
#                                                                            #
# This file may be used for bona fide research purposes within the           #
# scientific community so long as proper attribution is given to the journal # 
# article from which it was obtained.                                        #
#                                                                            #
##############################################################################
                                             
data_global
_audit_creation_method     SHELXL-97
_journal_date_recd_electronic     2010-10-07
_journal_date_accepted     2010-10-12
_journal_name_full     'Acta Crystallographica, Section E'
_journal_year     2010
_journal_volume     66
_journal_issue     11
_journal_page_first     o2849
_journal_page_last     o2849
_journal_paper_category     QO
_journal_coeditor_code     PK2276
_publ_contact_author
;
     Dr. Seik Weng Ng
     Department of Chemistry
     University of Malaya
     50603 Kuala Lumpur
     Malaysia
;
_publ_contact_author_email     seikweng@um.edu.my
_publ_contact_author_fax     '03 7967 4193'
_publ_contact_author_phone     '03 7967 6778'
_publ_section_title
;
1,4-Bis(pyrimidin-2-ylsulfanyl)butane
;
loop_
    _publ_author_name
    _publ_author_address
    'Akbar, Muhammad'
;
Department of Chemistry
Government College University
54000 Lahore
Pakistan
;
    'Quereshi, Fahim Ashraf'
;
Department of Chemistry
Government College University
54000 Lahore
Pakistan
;
    'Nasir, Waqar'
;
Department of Chemistry
Government College University
54000 Lahore
Pakistan
;
    'Adnan, Ahmad'
;
Department of Chemistry
Government College University
54000 Lahore
Pakistan
;
    'Ng, Seik Weng'
;
Department of Chemistry
University of Malaya
50603 Kuala Lumpur
Malaysia
;
_publ_section_synopsis     .
data_I
_audit_creation_method     SHELXL-97
_chemical_name_systematic
;
1,4-Bis(pyrimidin-2-ylsulfanyl)butane
;
_chemical_name_common     ?
_chemical_formula_moiety     'C12 H14 N4 S2'
_chemical_formula_sum     'C12 H14 N4 S2'
_chemical_formula_iupac     'C12 H14 N4 S2'
_chemical_formula_weight     278.39
_chemical_melting_point     ?
_symmetry_cell_setting     triclinic
_symmetry_space_group_name_H-M     'P -1'
_symmetry_space_group_name_Hall     '-P 1'
loop_
    _symmetry_equiv_pos_as_xyz
    'x, y, z'
    '-x, -y, -z'
_cell_length_a     5.50250(10)
_cell_length_b     7.66170(10)
_cell_length_c     8.3598(2)
_cell_angle_alpha     86.9150(10)
_cell_angle_beta     87.2530(10)
_cell_angle_gamma     75.8530(10)
_cell_volume     341.030(10)
_cell_formula_units_Z     1
_cell_measurement_reflns_used     3569
_cell_measurement_theta_min     2.4
_cell_measurement_theta_max     28.3
_cell_measurement_temperature     293(2)
_exptl_crystal_description     Prism
_exptl_crystal_colour     'pale yellow'
_exptl_crystal_size_max     0.35
_exptl_crystal_size_mid     0.20
_exptl_crystal_size_min     0.10
_exptl_crystal_density_diffrn     1.356
_exptl_crystal_density_meas     ?
_exptl_crystal_density_method     'not measured'
_exptl_crystal_F_000     146
_exptl_absorpt_coefficient_mu     0.378
_exptl_absorpt_correction_type     multi-scan
_exptl_absorpt_process_details     '(SADABS; Sheldrick, 1996)'
_exptl_absorpt_correction_T_min     0.849
_exptl_absorpt_correction_T_max     1.000
_diffrn_ambient_temperature     293(2)
_diffrn_radiation_type     MoK\a
_diffrn_radiation_wavelength     0.71073
_diffrn_radiation_source     'fine-focus sealed tube'
_diffrn_radiation_monochromator     graphite
_diffrn_measurement_device_type     'Bruker Kappa APEXII diffractometer'
_diffrn_measurement_method     '\f and \w scans'
_diffrn_detector_area_resol_mean     0
_diffrn_reflns_number     5571
_diffrn_reflns_av_R_equivalents     0.0254
_diffrn_reflns_av_sigmaI/netI     0.0235
_diffrn_reflns_theta_min     2.74
_diffrn_reflns_theta_max     27.50
_diffrn_reflns_theta_full     27.50
_diffrn_measured_fraction_theta_max     0.970
_diffrn_measured_fraction_theta_full     0.970
_diffrn_reflns_limit_h_min     -7
_diffrn_reflns_limit_h_max     7
_diffrn_reflns_limit_k_min     -9
_diffrn_reflns_limit_k_max     9
_diffrn_reflns_limit_l_min     -10
_diffrn_reflns_limit_l_max     10
_diffrn_standards_number     0
_diffrn_standards_interval_count     0
_diffrn_standards_interval_time     0
_diffrn_standards_decay_%     0
_reflns_number_total     1524
_reflns_number_gt     1384
_reflns_threshold_expression     I>2\s(I)
_refine_ls_structure_factor_coef     Fsqd
_refine_ls_matrix_type     full
_refine_ls_R_factor_all     0.0400
_refine_ls_R_factor_gt     0.0357
_refine_ls_wR_factor_gt     0.1105
_refine_ls_wR_factor_ref     0.1153
_refine_ls_goodness_of_fit_ref     1.046
_refine_ls_restrained_S_all     1.046
_refine_ls_number_reflns     1524
_refine_ls_number_parameters     82
_refine_ls_number_restraints     0
_refine_ls_hydrogen_treatment     constr
_refine_ls_weighting_scheme     calc
_refine_ls_weighting_details
         'calc w=1/[\s^2^(Fo^2^)+(0.0684P)^2^+0.0791P] where P=(Fo^2^+2Fc^2^)/3'
_atom_sites_solution_hydrogens     geom
_atom_sites_solution_primary     direct
_atom_sites_solution_secondary     difmap
_refine_ls_shift/su_max     0.001
_refine_ls_shift/su_mean     0.001
_refine_diff_density_max     0.230
_refine_diff_density_min     -0.227
_refine_ls_extinction_method     none
_refine_ls_extinction_coef     ?
loop_
    _atom_type_symbol
    _atom_type_description
    _atom_type_scat_dispersion_real
    _atom_type_scat_dispersion_imag
    _atom_type_scat_source
    'C' 'C' 0.0033 0.0016
                         'International Tables Vol C Tables 4.2.6.8 and 6.1.1.4'
    'H' 'H' 0.0000 0.0000
                         'International Tables Vol C Tables 4.2.6.8 and 6.1.1.4'
    'N' 'N' 0.0061 0.0033
                         'International Tables Vol C Tables 4.2.6.8 and 6.1.1.4'
    'S' 'S' 0.1246 0.1234
                         'International Tables Vol C Tables 4.2.6.8 and 6.1.1.4'
_computing_data_collection     'APEX2 (Bruker, 2009)'
_computing_cell_refinement     'SAINT (Bruker, 2009)'
_computing_data_reduction     'SAINT (Bruker, 2009)'
_computing_structure_solution     'SHELXS97 (Sheldrick, 2008)'
_computing_structure_refinement     'SHELXL97 (Sheldrick, 2008)'
_computing_molecular_graphics     'X-SEED (Barbour, 2001)'
_computing_publication_material     'publCIF (Westrip, 2010)'
loop_
    _atom_site_type_symbol
    _atom_site_label
    _atom_site_fract_x
    _atom_site_fract_y
    _atom_site_fract_z
    _atom_site_U_iso_or_equiv
    _atom_site_adp_type
    _atom_site_calc_flag
    _atom_site_refinement_flags
    _atom_site_occupancy
    _atom_site_disorder_assembly
    _atom_site_disorder_group
    S S1 0.00757(8) 0.83807(5) 0.36197(5) 0.0497(2) Uani d . 1 . .
    N N1 0.2131(3) 0.68013(19) 0.09155(18) 0.0464(3) Uani d . 1 . .
    N N2 -0.2078(3) 0.8589(2) 0.09199(19) 0.0505(4) Uani d . 1 . .
    C C1 0.3698(3) 0.5370(2) 0.46719(19) 0.0437(4) Uani d . 1 . .
    H H1A 0.3522 0.4713 0.3742 0.052 Uiso calc R 1 . .
    H H1B 0.2444 0.5191 0.5479 0.052 Uiso calc R 1 . .
    C C2 0.3247(3) 0.7362(2) 0.4204(2) 0.0469(4) Uani d . 1 . .
    H H2A 0.4395 0.7516 0.3321 0.056 Uiso calc R 1 . .
    H H2B 0.3622 0.7989 0.5103 0.056 Uiso calc R 1 . .
    C C3 0.0099(3) 0.78350(19) 0.16033(19) 0.0396(3) Uani d . 1 . .
    C C4 0.1936(3) 0.6518(3) -0.0632(2) 0.0533(4) Uani d . 1 . .
    H H4 0.3305 0.5800 -0.1171 0.064 Uiso calc R 1 . .
    C C5 -0.0195(4) 0.7241(3) -0.1458(2) 0.0541(4) Uani d . 1 . .
    H H5 -0.0289 0.7042 -0.2539 0.065 Uiso calc R 1 . .
    C C6 -0.2187(3) 0.8274(3) -0.0615(2) 0.0539(4) Uani d . 1 . .
    H H6 -0.3667 0.8770 -0.1140 0.065 Uiso calc R 1 . .
loop_
    _atom_site_aniso_label
    _atom_site_aniso_U_11
    _atom_site_aniso_U_22
    _atom_site_aniso_U_33
    _atom_site_aniso_U_12
    _atom_site_aniso_U_13
    _atom_site_aniso_U_23
    S1 0.0475(3) 0.0499(3) 0.0434(3) 0.00536(19) -0.00486(18) -0.00421(18)
    N1 0.0412(7) 0.0462(7) 0.0472(8) -0.0017(6) -0.0016(6) -0.0023(6)
    N2 0.0391(7) 0.0549(8) 0.0517(9) 0.0004(6) -0.0063(6) -0.0012(6)
    C1 0.0419(8) 0.0443(8) 0.0420(8) -0.0037(6) -0.0078(7) -0.0004(6)
    C2 0.0467(8) 0.0440(8) 0.0470(9) -0.0035(7) -0.0116(7) -0.0020(7)
    C3 0.0384(7) 0.0352(7) 0.0428(8) -0.0048(6) -0.0032(6) 0.0013(6)
    C4 0.0500(10) 0.0566(10) 0.0485(10) -0.0038(8) 0.0045(7) -0.0067(8)
    C5 0.0603(11) 0.0596(10) 0.0419(9) -0.0130(8) -0.0047(8) -0.0021(7)
    C6 0.0474(9) 0.0605(10) 0.0514(10) -0.0075(8) -0.0134(8) 0.0033(8)
loop_
    _geom_bond_atom_site_label_1
    _geom_bond_atom_site_label_2
    _geom_bond_site_symmetry_2
    _geom_bond_distance
    _geom_bond_publ_flag
    S1 C3 . 1.7571(17) ?
    S1 C2 . 1.8076(16) ?
    N1 C3 . 1.328(2) ?
    N1 C4 . 1.337(2) ?
    N2 C6 . 1.325(2) ?
    N2 C3 . 1.337(2) ?
    C1 C2 . 1.517(2) ?
    C1 C1 2_666 1.524(3) ?
    C1 H1A . 0.9700 ?
    C1 H1B . 0.9700 ?
    C2 H2A . 0.9700 ?
    C2 H2B . 0.9700 ?
    C4 C5 . 1.370(3) ?
    C4 H4 . 0.9300 ?
    C5 C6 . 1.374(3) ?
    C5 H5 . 0.9300 ?
    C6 H6 . 0.9300 ?
loop_
    _geom_angle_atom_site_label_1
    _geom_angle_atom_site_label_2
    _geom_angle_atom_site_label_3
    _geom_angle_site_symmetry_1
    _geom_angle_site_symmetry_3
    _geom_angle
    _geom_angle_publ_flag
    C3 S1 C2 . . 103.41(8) ?
    C3 N1 C4 . . 115.09(14) ?
    C6 N2 C3 . . 115.78(15) ?
    C2 C1 C1 . 2_666 111.38(17) ?
    C2 C1 H1A . . 109.4 ?
    C1 C1 H1A 2_666 . 109.4 ?
    C2 C1 H1B . . 109.4 ?
    C1 C1 H1B 2_666 . 109.4 ?
    H1A C1 H1B . . 108.0 ?
    C1 C2 S1 . . 113.63(12) ?
    C1 C2 H2A . . 108.8 ?
    S1 C2 H2A . . 108.8 ?
    C1 C2 H2B . . 108.8 ?
    S1 C2 H2B . . 108.8 ?
    H2A C2 H2B . . 107.7 ?
    N1 C3 N2 . . 127.07(15) ?
    N1 C3 S1 . . 120.73(12) ?
    N2 C3 S1 . . 112.20(12) ?
    N1 C4 C5 . . 122.81(16) ?
    N1 C4 H4 . . 118.6 ?
    C5 C4 H4 . . 118.6 ?
    C4 C5 C6 . . 116.83(17) ?
    C4 C5 H5 . . 121.6 ?
    C6 C5 H5 . . 121.6 ?
    N2 C6 C5 . . 122.41(16) ?
    N2 C6 H6 . . 118.8 ?
    C5 C6 H6 . . 118.8 ?
loop_
    _geom_torsion_atom_site_label_1
    _geom_torsion_atom_site_label_2
    _geom_torsion_atom_site_label_3
    _geom_torsion_atom_site_label_4
    _geom_torsion_site_symmetry_1
    _geom_torsion_site_symmetry_2
    _geom_torsion_site_symmetry_3
    _geom_torsion_site_symmetry_4
    _geom_torsion
    _geom_torsion_publ_flag
    C1 C1 C2 S1 2_666 . . . -173.69(15) ?
    C3 S1 C2 C1 . . . . -82.52(14) ?
    C4 N1 C3 N2 . . . . 0.6(3) ?
    C4 N1 C3 S1 . . . . -178.46(12) ?
    C6 N2 C3 N1 . . . . -0.7(3) ?
    C6 N2 C3 S1 . . . . 178.47(13) ?
    C2 S1 C3 N1 . . . . 3.47(15) ?
    C2 S1 C3 N2 . . . . -175.76(12) ?
    C3 N1 C4 C5 . . . . 0.2(3) ?
    N1 C4 C5 C6 . . . . -0.8(3) ?
    C3 N2 C6 C5 . . . . -0.1(3) ?
    C4 C5 C6 N2 . . . . 0.8(3) ?
