# Supplementary material for: 1,4-Bis(pyrimidin-2-yl­sulfanyl)­butane
Source: Acta Crystallogr Sect E Struct Rep Online. 2010 Oct 20;66(Pt 11):o2849. doi: 10.1107/S1600536810041103 (PMC3009222; doi:10.1107/S1600536810041103)
Supplement: Supplementary file 2 [file e-66-o2849-Isup2.hkl]

# 
# h,k,l, Fc-squared, Fo-squared, sigma(Fo-squared) and status flag 
# 
data_I
_shelx_title '  P-1' 
_shelx_refln_list_code          4 
_shelx_F_calc_maximum       31.36 
_exptl_crystal_F_000       146.00 
_reflns_d_resolution_high  0.7696 
 
loop_ 
 _symmetry_equiv_pos_as_xyz 
 'x, y, z' 
 '-x, -y, -z' 
 
_cell_length_a     5.5025 
_cell_length_b     7.6617 
_cell_length_c     8.3598 
_cell_angle_alpha  86.915 
_cell_angle_beta   87.253 
_cell_angle_gamma  75.853 
 
_shelx_F_squared_multiplier     1.000 
 
loop_ 
 _refln_index_h 
 _refln_index_k 
 _refln_index_l 
 _refln_F_squared_calc 
 _refln_F_squared_meas 
 _refln_F_squared_sigma 
 _refln_observed_status 
   2   0   0        5.11        4.50      0.09 o 
   3   0   0      311.17      320.41      5.26 o 
   4   0   0      256.88      257.37      5.01 o 
   5   0   0      244.14      246.25      4.84 o 
   6   0   0       44.35       45.01      1.36 o 
  -6   1   0        0.60        0.52      0.19 o 
  -5   1   0       13.70       14.01      0.52 o 
  -4   1   0       27.50       26.23      0.65 o 
  -3   1   0        3.72        3.60      0.13 o 
  -1   1   0       69.60       70.54      2.37 o 
   0   1   0        5.07        3.87      0.17 o 
   2   1   0       29.50       27.38      0.32 o 
   3   1   0       27.12       29.33      0.43 o 
   4   1   0      123.64      125.82      1.75 o 
   5   1   0        3.18        2.96      0.16 o 
   6   1   0        4.71        4.25      0.36 o 
   7   1   0        9.59        9.29      0.77 o 
  -6   2   0        1.09        0.71      0.18 o 
  -5   2   0       41.70       39.69      1.10 o 
  -4   2   0      355.48      353.69      5.96 o 
  -3   2   0      300.71      308.37      7.87 o 
  -2   2   0        7.86        7.89      0.35 o 
  -1   2   0        6.20        4.48      0.17 o 
   2   2   0      179.18      172.38      1.93 o 
   3   2   0       15.58       14.47      0.25 o 
   4   2   0        6.27        5.51      0.19 o 
   5   2   0       24.77       25.34      0.46 o 
   6   2   0       41.87       46.17      1.33 o 
   7   2   0        0.72        1.12      0.43 o 
  -6   3   0       12.63       13.16      0.60 o 
  -5   3   0       41.31       37.83      1.35 o 
  -4   3   0       52.67       51.44      1.32 o 
  -3   3   0      249.62      264.38      8.80 o 
  -2   3   0      222.05      228.34      7.67 o 
  -1   3   0       80.10       69.22      1.15 o 
   1   3   0      366.32      381.05      4.17 o 
   2   3   0      165.98      174.82      2.07 o 
   3   3   0      121.80      108.08      1.43 o 
   4   3   0       49.33       51.43      0.90 o 
   5   3   0       37.77       37.74      0.72 o 
   6   3   0        5.03        4.94      0.33 o 
   7   3   0        4.41        5.79      0.51 o 
  -5   4   0       17.36       18.42      0.77 o 
  -3   4   0      123.07      128.69      4.41 o 
  -2   4   0       11.60        9.84      0.53 o 
  -1   4   0      293.97      303.20      4.04 o 
   0   4   0       26.95       21.39      0.30 o 
   1   4   0        1.47        3.55      0.12 o 
   2   4   0       92.15      100.67      1.22 o 
   3   4   0        8.49        7.97      0.23 o 
   4   4   0      123.63      118.68      2.14 o 
   5   4   0       13.37       12.91      0.41 o 
   6   4   0        0.34        0.33      0.19 o 
   7   4   0        0.09        0.29      0.34 o 
  -3   5   0       17.41       17.63      0.81 o 
  -2   5   0      123.57      121.85      1.82 o 
  -1   5   0        1.02        1.63      0.10 o 
   0   5   0        0.17       -0.05      0.05 o 
   1   5   0      100.45      100.13      1.32 o 
   2   5   0        0.33        0.53      0.09 o 
   3   5   0        4.27        4.36      0.20 o 
   4   5   0        9.15       10.54      0.79 o 
   5   5   0        0.61        0.43      0.17 o 
   6   5   0        0.88        0.76      0.20 o 
  -3   6   0        3.22        3.40      0.16 o 
  -2   6   0        0.96        0.78      0.14 o 
  -1   6   0       89.59       84.32      1.35 o 
   0   6   0      140.05      144.19      1.84 o 
   1   6   0       59.61       58.07      0.85 o 
   2   6   0       16.35       14.88      0.38 o 
   3   6   0        1.23        0.74      0.17 o 
   4   6   0       18.59       17.56      0.84 o 
   5   6   0       43.05       43.40      1.10 o 
   6   6   0        0.64        0.65      0.21 o 
  -3   7   0        3.44        3.64      0.38 o 
  -2   7   0        1.23        1.39      0.15 o 
  -1   7   0        2.34        2.56      0.19 o 
   0   7   0       26.83       24.35      0.52 o 
   1   7   0       18.31       17.38      0.50 o 
   2   7   0        4.67        4.45      0.23 o 
   3   7   0       12.56       12.35      0.52 o 
   4   7   0        0.78        0.82      0.20 o 
   5   7   0        1.01        0.86      0.22 o 
   6   7   0        3.23        3.48      0.35 o 
  -2   8   0        0.06       -0.03      0.14 o 
  -1   8   0        0.87        1.14      0.17 o 
   0   8   0        2.04        1.07      0.15 o 
   1   8   0       17.61       17.24      0.40 o 
   2   8   0        2.21        2.41      0.20 o 
   3   8   0        0.52        0.17      0.18 o 
   4   8   0        0.45        0.19      0.19 o 
   5   8   0        2.06        1.80      0.35 o 
  -1   9   0        6.35        6.92      0.34 o 
   0   9   0        4.36        4.93      0.51 o 
   1   9   0        2.80        2.42      0.24 o 
   2   9   0        9.94       11.36      0.42 o 
   3   9   0        1.39        1.74      0.27 o 
   4   9   0        0.20        0.16      0.40 o 
  -4  -9   1        0.48        0.82      0.31 o 
  -3  -9   1        0.35        0.33      0.22 o 
  -2  -9   1        3.55        4.56      0.31 o 
  -1  -9   1        0.14        0.15      0.18 o 
   0  -9   1        3.38        2.66      0.29 o 
   1  -9   1       14.15       14.73      0.49 o 
  -5  -8   1        0.92        0.59      0.30 o 
  -4  -8   1        0.81        0.53      0.22 o 
  -3  -8   1        4.71        3.64      0.33 o 
  -2  -8   1        2.26        2.96      0.22 o 
  -1  -8   1       11.18       11.39      0.35 o 
   0  -8   1        4.20        4.31      0.24 o 
   1  -8   1        4.68        3.46      0.24 o 
   2  -8   1        9.54        7.62      0.70 o 
  -6  -7   1        4.14        4.65      0.41 o 
  -5  -7   1        4.01        3.48      0.33 o 
  -4  -7   1        4.69        4.09      0.33 o 
  -3  -7   1       29.62       29.85      0.72 o 
  -2  -7   1       22.75       23.73      0.54 o 
  -1  -7   1       24.72       24.22      0.48 o 
   0  -7   1       40.36       39.07      0.78 o 
   1  -7   1       48.64       48.98      1.00 o 
   2  -7   1       42.69       43.41      1.11 o 
   3  -7   1       16.82       16.39      1.03 o 
  -6  -6   1        0.01        0.03      0.19 o 
  -5  -6   1        0.28        0.51      0.22 o 
  -4  -6   1        4.40        4.61      0.32 o 
  -3  -6   1       62.87       56.66      1.13 o 
  -2  -6   1      221.83      219.08      3.36 o 
  -1  -6   1       11.28       11.59      0.26 o 
   0  -6   1        2.31        1.97      0.11 o 
   1  -6   1       93.99       85.57      1.38 o 
   2  -6   1      145.69      144.58      2.93 o 
   3  -6   1       63.83       56.95      2.38 o 
  -6  -5   1        0.73        0.74      0.20 o 
  -5  -5   1       16.81       16.04      0.55 o 
  -4  -5   1        2.99        3.24      0.23 o 
  -3  -5   1       11.83       10.71      0.29 o 
  -2  -5   1       81.76       79.97      1.20 o 
  -1  -5   1        0.15        0.03      0.07 o 
   0  -5   1       27.99       25.40      0.39 o 
   1  -5   1       77.95       74.96      1.08 o 
   2  -5   1        0.13        0.38      0.09 o 
   3  -5   1       20.12       20.25      0.92 o 
   5  -5   1        0.41        0.54      0.15 o 
  -6  -4   1       44.85       45.91      1.37 o 
  -5  -4   1       17.48       17.74      0.49 o 
  -4  -4   1       17.67       15.19      0.36 o 
  -2  -4   1      983.31     1015.81     14.96 o 
   0  -4   1       11.72        9.65      0.17 o 
   1  -4   1       40.16       33.96      0.52 o 
   2  -4   1      513.88      499.05     16.67 o 
   3  -4   1      262.24      269.49      9.08 o 
   5  -4   1       16.73       15.48      0.59 o 
  -7  -3   1        1.45        2.30      0.54 o 
  -6  -3   1        1.32        1.63      0.23 o 
  -5  -3   1        7.49        8.88      0.32 o 
  -4  -3   1        5.83        6.70      0.32 o 
  -3  -3   1       24.43       19.21      0.34 o 
  -2  -3   1       38.72       40.50      0.52 o 
  -1  -3   1       55.93       58.14      0.73 o 
   0  -3   1      339.48      364.09      4.79 o 
   1  -3   1       12.39       10.27      0.20 o 
   2  -3   1       60.38       68.52      2.20 o 
   3  -3   1      120.46      115.48      3.94 o 
   4  -3   1        6.04        6.24      0.24 o 
   5  -3   1       18.86       18.49      1.06 o 
   6  -3   1       19.44       19.15      0.76 o 
  -7  -2   1        4.06        3.38      0.59 o 
  -6  -2   1       40.29       38.97      3.60 o 
  -5  -2   1      161.98      165.61      2.32 o 
  -4  -2   1       11.51       10.38      0.27 o 
  -3  -2   1       14.40       16.73      0.28 o 
  -2  -2   1      487.43      534.50      6.19 o 
   2  -2   1       12.50       33.89      1.11 o 
   3  -2   1      122.19      117.14      1.92 o 
   4  -2   1      115.44      123.61      2.56 o 
   5  -2   1       18.81       16.96      0.57 o 
   6  -2   1        3.00        2.38      0.25 o 
  -7  -1   1        7.81        7.37      0.76 o 
  -6  -1   1       26.30       27.75      0.79 o 
  -5  -1   1       28.29       28.00      0.74 o 
  -4  -1   1      193.75      193.73      2.64 o 
  -3  -1   1       99.17       98.50      1.27 o 
  -2  -1   1       83.23       76.53      0.93 o 
   3  -1   1      108.68      119.72      1.79 o 
   4  -1   1       93.38       91.30      1.84 o 
   5  -1   1       39.66       42.60      0.96 o 
   6  -1   1       13.86       14.24      1.31 o 
  -6   0   1        0.71        1.04      0.25 o 
  -5   0   1       24.83       23.37      0.64 o 
  -4   0   1       66.13       62.75      1.12 o 
  -3   0   1      310.35      310.41      4.53 o 
   1   0   1       26.42       23.51      0.25 o 
   2   0   1      445.31      481.73     15.14 o 
   4   0   1        0.01        0.06      0.07 o 
   5   0   1        1.29        1.50      0.17 o 
   6   0   1       20.46       22.36      0.81 o 
  -6   1   1        5.58        5.02      0.62 o 
  -5   1   1       22.73       22.20      0.64 o 
  -4   1   1       51.53       54.86      1.42 o 
  -3   1   1      100.81      106.93      1.80 o 
  -2   1   1       27.41       30.43      0.65 o 
  -1   1   1       33.58       36.56      0.47 o 
   1   1   1       87.55       85.85      0.96 o 
   2   1   1       26.91       24.68      0.30 o 
   3   1   1       28.89       28.85      0.40 o 
   4   1   1        6.60        5.88      0.17 o 
   5   1   1       10.07       10.14      0.27 o 
   6   1   1        1.84        2.23      0.24 o 
   7   1   1        1.39        0.68      0.36 o 
  -6   2   1       35.55       36.72      1.11 o 
  -5   2   1        7.23        7.64      0.46 o 
  -4   2   1        0.07       -0.13      0.09 o 
  -3   2   1       34.52       36.79      0.64 o 
   0   2   1       47.86       47.42      0.49 o 
   1   2   1        0.96        0.25      0.04 o 
   2   2   1      129.79      126.57      1.36 o 
   3   2   1      568.53      617.72      7.13 o 
   4   2   1      236.32      243.86      3.09 o 
   5   2   1        0.23        0.12      0.08 o 
   6   2   1        4.65        5.87      0.53 o 
   7   2   1       12.29       13.77      0.98 o 
  -6   3   1        6.33        7.07      0.37 o 
  -5   3   1       18.81       17.57      1.12 o 
  -4   3   1        0.16       -0.01      0.08 o 
  -3   3   1       11.28       13.04      0.52 o 
  -2   3   1      132.23      126.37      4.30 o 
  -1   3   1      187.78      186.41      2.32 o 
   0   3   1      226.20      234.02      2.54 o 
   1   3   1      122.21      109.96      1.19 o 
   2   3   1       64.59       67.67      0.81 o 
   3   3   1       92.55       87.61      1.11 o 
   4   3   1       53.85       49.80      0.79 o 
   5   3   1       21.87       22.16      0.49 o 
   6   3   1        0.58        0.55      0.20 o 
   7   3   1        2.57        2.02      0.35 o 
  -5   4   1       15.96       16.00      0.72 o 
  -2   4   1        1.84        3.29      0.17 o 
  -1   4   1       90.00      103.21      1.43 o 
   0   4   1      347.49      375.96      4.34 o 
   1   4   1       24.64       25.77      0.35 o 
   2   4   1       30.98       30.64      0.42 o 
   3   4   1       44.03       39.75      0.81 o 
   4   4   1       31.23       32.75      0.59 o 
   5   4   1        5.76        6.72      0.30 o 
   6   4   1        0.26       -0.14      0.13 o 
   7   4   1        0.06       -0.13      0.22 o 
  -3   5   1        5.66        5.73      0.40 o 
  -2   5   1       92.73       89.11      1.36 o 
  -1   5   1      107.32      108.01      1.51 o 
   0   5   1       83.85       84.78      1.03 o 
   1   5   1      224.52      225.52      2.86 o 
   2   5   1       19.48       17.37      0.31 o 
   3   5   1       14.71       15.88      0.33 o 
   4   5   1       50.92       52.00      1.06 o 
   5   5   1        5.11        5.19      0.38 o 
   6   5   1        1.13        1.21      0.22 o 
  -3   6   1       24.61       23.83      0.69 o 
  -2   6   1       22.29       23.29      0.57 o 
  -1   6   1       44.27       40.45      0.72 o 
   0   6   1        0.02       -0.04      0.06 o 
   1   6   1        0.53        0.55      0.09 o 
   2   6   1       78.65       77.14      1.30 o 
   3   6   1        8.05        7.63      0.32 o 
   4   6   1        0.35        0.69      0.18 o 
   5   6   1        2.51        2.37      0.27 o 
   6   6   1        0.09       -0.13      0.17 o 
  -3   7   1        1.38        0.93      0.13 o 
  -2   7   1        0.21        0.27      0.11 o 
  -1   7   1        0.61        0.22      0.11 o 
   0   7   1        0.30        0.27      0.11 o 
   1   7   1        2.63        2.45      0.14 o 
   2   7   1        2.00        2.17      0.20 o 
   3   7   1        6.39        6.76      0.56 o 
   4   7   1        0.01       -0.04      0.34 o 
   5   7   1        1.00        1.18      0.24 o 
   6   7   1        1.55        1.78      0.28 o 
  -2   8   1       13.42       14.17      0.57 o 
  -1   8   1       12.79       14.01      0.44 o 
   0   8   1        2.12        1.94      0.18 o 
   1   8   1        0.57        0.95      0.14 o 
   2   8   1        1.37        1.50      0.18 o 
   3   8   1        2.50        2.87      0.29 o 
   4   8   1        0.16       -0.09      0.18 o 
   5   8   1        0.06       -0.32      0.23 o 
  -1   9   1       12.41       14.18      0.47 o 
   0   9   1       10.71       12.30      0.53 o 
   1   9   1        0.66        0.61      0.18 o 
   2   9   1        4.81        5.77      0.55 o 
   3   9   1        3.67        3.74      0.34 o 
   4   9   1        1.56        1.78      0.58 o 
  -4  -9   2        0.55        0.52      0.26 o 
  -3  -9   2        2.06        2.78      0.48 o 
  -2  -9   2        0.00        0.11      0.17 o 
  -1  -9   2        3.03        3.36      0.32 o 
   0  -9   2        4.60        6.30      0.57 o 
  -5  -8   2        2.00        2.40      0.40 o 
  -4  -8   2       25.10       23.15      0.92 o 
  -3  -8   2       46.14       43.15      1.01 o 
  -2  -8   2       22.50       22.33      0.54 o 
  -1  -8   2        1.63        1.69      0.17 o 
   0  -8   2       28.56       29.84      0.64 o 
   1  -8   2       84.41       87.72      1.69 o 
   2  -8   2       27.79       26.72      0.87 o 
  -5  -7   2        0.55        1.20      0.25 o 
  -4  -7   2        0.12        0.40      0.19 o 
  -3  -7   2        9.60       10.78      0.41 o 
  -2  -7   2        8.46       10.10      0.33 o 
  -1  -7   2        8.21        8.81      0.27 o 
   0  -7   2        9.90        9.54      0.25 o 
   1  -7   2       14.91       13.12      0.46 o 
   2  -7   2       16.87       17.32      0.52 o 
   3  -7   2        5.69        5.29      0.55 o 
  -6  -6   2        7.56        8.73      0.81 o 
  -5  -6   2        0.61        0.47      0.28 o 
  -4  -6   2        3.17        3.47      0.38 o 
  -3  -6   2      143.46      137.39      2.45 o 
  -2  -6   2       77.85       70.87      1.27 o 
  -1  -6   2        3.54        3.38      0.17 o 
   0  -6   2        0.15        0.10      0.07 o 
   1  -6   2        6.84        8.31      0.27 o 
   2  -6   2       66.34       66.86      1.45 o 
   3  -6   2       22.90       22.11      1.20 o 
   4  -6   2        0.75        0.70      0.12 o 
  -6  -5   2        2.81        3.55      0.41 o 
  -5  -5   2       21.24       21.74      0.76 o 
  -4  -5   2        9.05        8.90      0.60 o 
  -3  -5   2       26.09       25.19      0.50 o 
  -2  -5   2      190.99      192.04      2.71 o 
  -1  -5   2       46.59       45.40      0.87 o 
   0  -5   2       54.37       53.15      0.79 o 
   1  -5   2      179.43      176.52      2.97 o 
   2  -5   2       38.60       39.27      0.66 o 
   3  -5   2       51.58       51.76      1.11 o 
   4  -5   2       41.01       42.65      2.15 o 
  -6  -4   2        5.10        4.52      0.43 o 
  -5  -4   2        0.44        1.23      0.18 o 
  -4  -4   2       75.30       69.15      1.32 o 
  -3  -4   2        4.99        4.33      0.19 o 
  -2  -4   2      126.62      125.75      1.79 o 
  -1  -4   2       15.12       11.05      0.27 o 
   0  -4   2      105.30      107.08      1.36 o 
   1  -4   2      199.01      203.43      3.00 o 
   2  -4   2      140.68      145.25      2.42 o 
   3  -4   2        8.34       11.19      0.32 o 
   4  -4   2       11.06       10.24      0.35 o 
   5  -4   2       62.08       63.22      2.39 o 
  -6  -3   2       12.13       12.79      0.66 o 
  -5  -3   2        9.02        8.63      0.48 o 
  -4  -3   2        2.68        2.41      0.16 o 
  -3  -3   2        2.17        3.43      0.16 o 
  -2  -3   2       46.40       46.10      0.91 o 
  -1  -3   2      133.44      141.68      1.70 o 
   0  -3   2       10.17       13.98      0.25 o 
   1  -3   2       12.65       12.71      0.28 o 
   2  -3   2       22.17       25.60      0.55 o 
   3  -3   2        0.92        0.47      0.07 o 
   4  -3   2       12.68       12.78      0.30 o 
   5  -3   2        0.33        0.76      0.15 o 
  -6  -2   2        3.77        3.08      0.37 o 
  -5  -2   2        5.78        5.95      0.33 o 
  -4  -2   2      107.29      107.43      1.54 o 
  -3  -2   2      296.47      286.25      3.89 o 
  -2  -2   2      226.27      232.75      2.74 o 
  -1  -2   2       10.18       13.68      0.23 o 
   0  -2   2      143.94      144.88      1.51 o 
   3  -2   2      111.20      112.84      1.70 o 
   4  -2   2        4.70        5.67      0.18 o 
   5  -2   2       42.07       43.59      1.54 o 
   6  -2   2       36.68       41.63      1.88 o 
  -6  -1   2        3.06        3.22      0.62 o 
  -5  -1   2        6.37        6.17      0.22 o 
  -4  -1   2       49.89       47.05      0.80 o 
  -3  -1   2      194.96      190.06      2.83 o 
  -2  -1   2       33.91       35.34      0.50 o 
  -1  -1   2      430.40      431.72      8.19 o 
   0  -1   2      208.59      225.42      3.70 o 
   1  -1   2       91.96      113.28      1.70 o 
   2  -1   2      565.87      668.22     22.16 o 
   3  -1   2       82.67       82.37      1.27 o 
   4  -1   2       22.09       18.39      0.40 o 
   5  -1   2       23.86       24.26      0.62 o 
   6  -1   2       15.16       13.99      0.58 o 
  -6   0   2        0.84        0.56      0.25 o 
  -5   0   2       12.43       11.48      0.41 o 
  -4   0   2       17.44       17.18      0.40 o 
  -3   0   2       59.53       74.57      1.16 o 
  -2   0   2      257.06      290.49      4.25 o 
   1   0   2       18.80       22.84      1.22 o 
   3   0   2       13.80       18.78      0.35 o 
   4   0   2        1.51        2.00      0.11 o 
   5   0   2        0.37        0.51      0.13 o 
   6   0   2        0.05        0.26      0.19 o 
  -6   1   2       22.28       22.12      0.80 o 
  -5   1   2       16.70       15.97      0.48 o 
  -4   1   2       11.36       10.59      0.44 o 
  -3   1   2      248.65      246.15      4.07 o 
  -2   1   2      377.04      416.42      9.63 o 
  -1   1   2      255.87      291.16      3.59 o 
   1   1   2       33.03       30.99      0.38 o 
   2   1   2      204.78      233.82      2.58 o 
   3   1   2      453.80      481.75      5.92 o 
   4   1   2        6.94        6.24      0.17 o 
   5   1   2       12.39       12.70      0.31 o 
   6   1   2       17.31       19.09      0.78 o 
   7   1   2        0.84        0.60      0.34 o 
  -6   2   2        0.15       -0.01      0.17 o 
  -5   2   2        8.43        7.82      0.38 o 
  -4   2   2       66.35       67.56      1.62 o 
  -3   2   2       48.96       39.03      0.83 o 
  -1   2   2        5.81        8.77      0.25 o 
   0   2   2       62.48       60.32      0.63 o 
   1   2   2      593.99      616.07     20.48 o 
   2   2   2        4.21        2.86      0.15 o 
   3   2   2        0.60        0.87      0.07 o 
   4   2   2       35.38       31.15      0.57 o 
   5   2   2        1.59        1.11      0.10 o 
   6   2   2        3.43        3.83      0.27 o 
   7   2   2        3.26        2.88      0.55 o 
  -5   3   2        1.02        0.97      0.16 o 
  -4   3   2        4.11        3.41      0.21 o 
  -3   3   2        0.84        0.81      0.09 o 
  -2   3   2        5.81        8.16      0.16 o 
  -1   3   2       71.89       89.06      1.15 o 
   0   3   2        1.79        2.91      0.09 o 
   1   3   2        3.53        3.66      0.10 o 
   2   3   2        8.26        9.51      0.17 o 
   3   3   2        1.79        2.52      0.16 o 
   4   3   2        1.04        0.80      0.11 o 
   5   3   2       10.40        9.41      0.29 o 
   6   3   2        0.09       -0.27      0.18 o 
   7   3   2        0.07       -0.05      0.39 o 
  -5   4   2        7.10        5.70      0.29 o 
  -4   4   2        7.42        7.56      0.35 o 
  -3   4   2       98.92       96.99      1.66 o 
  -2   4   2       43.75       41.50      0.72 o 
  -1   4   2        0.08        0.69      0.06 o 
   0   4   2       62.47       59.62      0.71 o 
   1   4   2       24.88       22.38      0.32 o 
   2   4   2        2.87        3.02      0.13 o 
   3   4   2       12.49        9.56      0.24 o 
   4   4   2        0.93        0.67      0.10 o 
   5   4   2        1.03        1.37      0.16 o 
   6   4   2        0.07        1.24      0.45 o 
  -4   5   2       14.90       14.93      0.58 o 
  -3   5   2       13.42       13.09      0.39 o 
  -2   5   2      117.67      112.55      1.71 o 
  -1   5   2       52.36       52.19      0.73 o 
   0   5   2        2.73        1.80      0.09 o 
   1   5   2      177.14      167.46      2.16 o 
   2   5   2       71.44       65.65      1.00 o 
   3   5   2       16.98       17.14      0.41 o 
   4   5   2       34.03       33.76      0.76 o 
   5   5   2        6.58        6.80      0.36 o 
   6   5   2        4.07        4.21      0.33 o 
  -4   6   2        1.62        1.94      0.16 o 
  -3   6   2        3.32        3.33      0.21 o 
  -2   6   2        0.48        0.28      0.11 o 
  -1   6   2       27.66       26.76      0.52 o 
   0   6   2       25.64       26.65      0.42 o 
   1   6   2        0.01       -0.12      0.09 o 
   2   6   2       65.29       63.31      1.10 o 
   3   6   2       25.04       24.08      0.62 o 
   4   6   2        1.42        1.05      0.20 o 
   5   6   2       11.20       11.08      0.47 o 
   6   6   2        1.25        1.25      0.25 o 
  -3   7   2        8.99        8.61      0.52 o 
  -2   7   2       17.03       16.84      0.49 o 
  -1   7   2       40.08       35.91      0.78 o 
   0   7   2        7.56        7.53      0.26 o 
   1   7   2        7.40        7.21      0.24 o 
   2   7   2       34.04       34.17      0.77 o 
   3   7   2        1.12        1.53      0.19 o 
   4   7   2        2.11        2.33      0.26 o 
   5   7   2        5.06        6.06      0.76 o 
   6   7   2        0.16       -0.25      0.25 o 
  -2   8   2       24.31       24.87      0.81 o 
  -1   8   2       35.69       37.59      0.85 o 
   0   8   2       34.06       33.08      0.92 o 
   1   8   2       21.82       22.34      0.51 o 
   2   8   2       19.75       20.42      0.51 o 
   3   8   2       34.91       34.29      1.28 o 
   4   8   2       11.85       11.19      0.51 o 
   5   8   2        3.42        3.18      0.60 o 
  -1   9   2        0.47        0.91      0.19 o 
   0   9   2        2.59        3.45      0.32 o 
   1   9   2        0.13       -0.09      0.19 o 
   2   9   2        1.36        1.91      0.22 o 
   3   9   2        1.13        0.53      0.36 o 
   4   9   2        0.74        0.16      0.25 o 
  -3  -9   3        8.25        8.69      0.49 o 
  -2  -9   3        1.40        1.47      0.25 o 
  -1  -9   3        5.26        6.16      0.44 o 
   0  -9   3       15.11       16.94      0.79 o 
  -4  -8   3        1.25        0.63      0.29 o 
  -3  -8   3        1.95        0.94      0.25 o 
  -2  -8   3        7.46        9.47      0.35 o 
  -1  -8   3       12.00       11.55      0.36 o 
   0  -8   3        6.80        6.84      0.61 o 
   1  -8   3        3.21        2.97      0.30 o 
   2  -8   3        0.01        0.28      0.18 o 
  -5  -7   3        0.03        0.11      0.20 o 
  -4  -7   3        4.04        3.79      0.33 o 
  -3  -7   3        3.08        2.86      0.29 o 
  -2  -7   3        3.77        3.44      0.23 o 
  -1  -7   3        0.95        0.57      0.13 o 
   0  -7   3        1.64        2.36      0.15 o 
   1  -7   3        3.89        4.34      0.29 o 
   2  -7   3        0.45        0.40      0.14 o 
   3  -7   3        1.99        2.99      0.26 o 
  -6  -6   3        4.60        5.23      0.51 o 
  -5  -6   3       11.80       11.94      0.74 o 
  -4  -6   3        5.33        7.20      0.47 o 
  -3  -6   3        9.33       10.04      0.38 o 
  -2  -6   3        2.05        1.90      0.17 o 
  -1  -6   3       60.18       59.33      0.93 o 
   0  -6   3      159.50      154.26      2.14 o 
   1  -6   3       40.89       41.32      0.84 o 
   2  -6   3       11.77       11.77      0.48 o 
   3  -6   3       19.35       19.86      1.05 o 
   4  -6   3       26.69       29.08      1.55 o 
  -6  -5   3        0.77        0.15      0.25 o 
  -5  -5   3       12.02       12.32      0.50 o 
  -4  -5   3       10.18       10.61      0.44 o 
  -3  -5   3        0.09        0.26      0.12 o 
  -2  -5   3       50.14       46.74      0.86 o 
  -1  -5   3       16.55       16.06      0.34 o 
   0  -5   3       33.23       32.47      0.54 o 
   1  -5   3      124.75      118.95      2.40 o 
   2  -5   3        8.44        7.67      0.45 o 
   3  -5   3       12.49       11.11      0.92 o 
   4  -5   3       32.17       30.12      0.93 o 
  -6  -4   3        0.58        0.97      0.43 o 
  -5  -4   3       14.89       13.37      0.49 o 
  -4  -4   3       16.81       16.00      0.46 o 
  -3  -4   3       11.39       11.24      0.37 o 
  -2  -4   3        6.66        5.24      0.21 o 
  -1  -4   3       18.28       18.08      0.32 o 
   0  -4   3      100.98      100.65      1.41 o 
   1  -4   3      169.13      181.05      2.68 o 
   2  -4   3        7.98        7.14      0.39 o 
   3  -4   3        2.40        5.36      0.26 o 
   4  -4   3        4.82        6.01      0.29 o 
   5  -4   3        0.03        0.15      0.13 o 
  -6  -3   3        1.60        2.18      0.35 o 
  -5  -3   3        8.22        8.62      0.44 o 
  -4  -3   3       64.17       58.97      1.04 o 
  -3  -3   3       80.08       83.92      1.38 o 
  -2  -3   3       64.07       64.88      1.08 o 
  -1  -3   3      186.58      173.39      2.05 o 
   0  -3   3       44.90       42.49      0.59 o 
   1  -3   3      238.00      245.68      3.60 o 
   2  -3   3      207.22      211.29      5.66 o 
   3  -3   3        1.05        3.29      0.32 o 
   4  -3   3       34.59       33.39      0.96 o 
   5  -3   3       29.80       29.76      0.91 o 
  -6  -2   3        2.27        2.36      0.34 o 
  -5  -2   3       17.55       19.12      0.57 o 
  -4  -2   3        3.07        2.72      0.20 o 
  -3  -2   3        8.63       11.65      0.36 o 
  -2  -2   3       40.72       38.05      0.53 o 
  -1  -2   3      130.64      128.37      1.65 o 
   0  -2   3       99.37       98.69      1.26 o 
   1  -2   3        0.17        0.16      0.13 o 
   2  -2   3        8.03        7.18      0.18 o 
   3  -2   3       64.61       60.51      0.97 o 
   4  -2   3        8.61       10.54      0.39 o 
   5  -2   3       11.17       10.72      0.46 o 
   6  -2   3        7.82        6.92      0.41 o 
  -6  -1   3        0.52        0.80      0.24 o 
  -5  -1   3        4.07        4.67      0.31 o 
  -4  -1   3        0.00        0.18      0.18 o 
  -3  -1   3        6.99        8.64      0.29 o 
  -2  -1   3       96.30      111.93      1.57 o 
  -1  -1   3       27.92       26.10      0.43 o 
   1  -1   3       19.71       24.22      0.43 o 
   2  -1   3        0.06        0.17      0.05 o 
   3  -1   3        3.38        3.97      0.12 o 
   4  -1   3        9.64        7.13      0.26 o 
   5  -1   3        1.75        1.89      0.19 o 
   6  -1   3        0.27        0.04      0.17 o 
  -6   0   3        4.34        4.27      0.53 o 
  -5   0   3        5.84        6.26      0.23 o 
  -4   0   3       76.00       72.80      1.17 o 
  -3   0   3        4.30        3.26      0.17 o 
  -2   0   3        3.31        3.94      0.14 o 
  -1   0   3      286.12      297.27      4.06 o 
   0   0   3        0.09        0.32      0.12 o 
   1   0   3        0.15       -0.11      0.07 o 
   2   0   3      158.35      166.06      2.11 o 
   3   0   3        0.03        0.39      0.07 o 
   4   0   3        3.59        3.82      0.16 o 
   5   0   3        4.20        6.13      0.41 o 
   6   0   3        0.03       -0.12      0.17 o 
  -6   1   3        3.40        3.63      0.35 o 
  -5   1   3       18.80       20.32      0.58 o 
  -4   1   3       31.23       30.28      1.51 o 
  -3   1   3      119.97      115.45      1.59 o 
  -2   1   3       41.98       35.68      0.51 o 
  -1   1   3       64.50       58.15      0.72 o 
   1   1   3      184.50      198.17      2.20 o 
   2   1   3       59.77       62.29      0.74 o 
   3   1   3      256.42      249.64      3.15 o 
   4   1   3       34.79       34.32      0.57 o 
   5   1   3       30.20       29.78      0.66 o 
   6   1   3       25.45       27.66      1.55 o 
  -6   2   3        0.93        1.68      0.25 o 
  -5   2   3        0.89        0.88      0.18 o 
  -4   2   3        3.52        3.05      0.20 o 
  -3   2   3        7.27        5.54      0.19 o 
  -2   2   3       61.45       63.59      0.90 o 
  -1   2   3       53.77       50.19      0.53 o 
   0   2   3       43.76       43.78      0.50 o 
   1   2   3      631.72      697.67     11.33 o 
   2   2   3       62.16       63.18      0.73 o 
   3   2   3        1.63        2.65      0.12 o 
   4   2   3       69.01       68.44      0.96 o 
   5   2   3       12.02       10.87      0.28 o 
   6   2   3       10.86        9.54      0.71 o 
  -5   3   3        3.50        3.54      0.28 o 
  -4   3   3       42.80       43.39      1.40 o 
  -3   3   3       77.19       77.87      1.79 o 
  -2   3   3       59.07       64.22      0.94 o 
  -1   3   3       66.40       61.65      0.72 o 
   0   3   3      121.14      123.60      1.39 o 
   1   3   3      183.23      186.83      2.10 o 
   2   3   3       35.82       31.43      0.43 o 
   3   3   3       41.44       42.20      0.64 o 
   4   3   3       33.89       32.83      0.64 o 
   5   3   3        0.95        0.82      0.13 o 
   6   3   3        5.68        6.47      0.37 o 
  -5   4   3       26.84       27.06      1.81 o 
  -4   4   3       26.93       25.50      1.83 o 
  -3   4   3      143.32      130.94      3.06 o 
  -2   4   3      182.91      181.07      2.50 o 
  -1   4   3      105.89      102.76      1.25 o 
   0   4   3      231.35      230.27      2.54 o 
   1   4   3      379.45      387.91      4.87 o 
   2   4   3      328.15      351.44      4.83 o 
   3   4   3      117.80      113.52      1.55 o 
   4   4   3       26.71       25.27      0.71 o 
   5   4   3       23.54       23.06      0.59 o 
   6   4   3       15.81       15.98      0.83 o 
  -4   5   3        5.21        5.08      0.27 o 
  -3   5   3        1.87        1.65      0.14 o 
  -2   5   3        7.28        6.11      0.23 o 
  -1   5   3       16.27       16.25      0.33 o 
   0   5   3        1.80        2.26      0.15 o 
   1   5   3       30.41       30.19      0.60 o 
   2   5   3       19.56       19.94      0.41 o 
   3   5   3        0.51        0.75      0.12 o 
   4   5   3       11.74       10.00      0.43 o 
   5   5   3        2.15        2.51      0.27 o 
   6   5   3        1.07        0.82      0.21 o 
  -4   6   3       13.53       12.16      0.45 o 
  -3   6   3       27.32       24.46      1.03 o 
  -2   6   3      118.81      114.37      2.38 o 
  -1   6   3       40.75       39.47      0.72 o 
   0   6   3        6.64        6.05      0.18 o 
   1   6   3       87.48       89.12      1.22 o 
   2   6   3       42.56       41.33      0.78 o 
   3   6   3       39.06       40.33      0.87 o 
   4   6   3       20.79       21.10      0.66 o 
   5   6   3        1.74        1.51      0.30 o 
   6   6   3        0.32        0.41      0.21 o 
  -3   7   3       19.28       18.67      0.99 o 
  -2   7   3       22.21       22.42      0.70 o 
  -1   7   3       60.43       60.21      1.20 o 
   0   7   3       28.83       29.86      0.54 o 
   1   7   3       12.97       12.64      0.35 o 
   2   7   3       63.04       61.63      1.23 o 
   3   7   3       14.75       14.84      0.75 o 
   4   7   3        7.52        7.31      0.43 o 
   5   7   3       12.65       13.43      0.57 o 
  -2   8   3        0.95        0.44      0.18 o 
  -1   8   3        1.61        1.11      0.18 o 
   0   8   3        2.18        2.50      0.20 o 
   1   8   3        8.20        8.38      0.31 o 
   2   8   3        1.02        1.60      0.19 o 
   3   8   3        0.12        0.88      0.22 o 
   4   8   3        0.48        0.03      0.25 o 
   5   8   3        0.98        0.38      0.32 o 
   0   9   3        4.56        4.65      0.45 o 
   1   9   3        4.92        5.70      0.41 o 
   2   9   3        1.70        1.52      0.22 o 
   3   9   3        2.03        1.74      0.33 o 
   4   9   3        1.85        1.87      0.36 o 
  -2  -9   4        0.23       -0.09      0.20 o 
  -1  -9   4        1.10        1.26      0.34 o 
  -4  -8   4        0.02       -0.35      0.39 o 
  -3  -8   4        0.56        0.66      0.23 o 
  -2  -8   4        0.87        0.59      0.21 o 
  -1  -8   4        9.84       10.21      0.39 o 
   0  -8   4        4.31        4.52      0.55 o 
   1  -8   4        1.18        1.12      0.26 o 
  -5  -7   4        1.34        1.18      0.39 o 
  -4  -7   4        3.82        3.98      0.36 o 
  -3  -7   4        2.33        2.07      0.23 o 
  -2  -7   4        7.17        6.67      0.37 o 
  -1  -7   4       13.61       13.13      0.42 o 
   0  -7   4       17.42       18.58      0.44 o 
   1  -7   4       10.75       13.05      0.59 o 
   2  -7   4        1.57        1.40      0.20 o 
  -5  -6   4        0.17       -0.14      0.18 o 
  -4  -6   4        0.84        0.37      0.20 o 
  -3  -6   4       12.99       12.86      0.87 o 
  -2  -6   4        3.97        4.41      0.27 o 
  -1  -6   4        0.01        0.03      0.12 o 
   0  -6   4        5.65        5.00      0.23 o 
   1  -6   4        6.16        5.55      0.38 o 
   2  -6   4        8.84        9.40      0.81 o 
   3  -6   4        4.44        5.14      0.33 o 
  -6  -5   4        0.96        0.95      0.47 o 
  -5  -5   4        0.00        0.45      0.20 o 
  -4  -5   4        0.31        0.68      0.18 o 
  -3  -5   4        8.98        7.72      0.46 o 
  -2  -5   4       10.97       10.72      0.56 o 
  -1  -5   4        0.02        0.00      0.12 o 
   0  -5   4       13.55       13.06      0.30 o 
   1  -5   4        9.54        8.63      0.25 o 
   2  -5   4        2.02        1.31      0.20 o 
   3  -5   4        0.38        0.31      0.16 o 
   4  -5   4        2.64        2.88      0.26 o 
  -6  -4   4        0.15        0.27      0.42 o 
  -5  -4   4        3.93        3.97      0.38 o 
  -4  -4   4        0.10        0.09      0.16 o 
  -3  -4   4        0.68        0.34      0.13 o 
  -2  -4   4       45.80       42.20      0.79 o 
  -1  -4   4        0.70        0.94      0.11 o 
   0  -4   4        6.53        4.78      0.17 o 
   1  -4   4       63.30       61.20      1.11 o 
   2  -4   4        0.82        0.73      0.16 o 
   3  -4   4        3.81        4.71      0.29 o 
   4  -4   4        8.88       10.24      0.44 o 
   5  -4   4        0.05        0.10      0.15 o 
  -6  -3   4        4.52        5.18      0.68 o 
  -5  -3   4        5.61        6.82      0.37 o 
  -4  -3   4       13.06       13.04      0.59 o 
  -3  -3   4       19.73       19.85      0.52 o 
  -2  -3   4       51.35       48.07      0.85 o 
  -1  -3   4      195.54      193.17      2.70 o 
   0  -3   4       50.78       51.49      0.85 o 
   1  -3   4       58.09       51.97      0.95 o 
   2  -3   4      196.61      195.86      3.26 o 
   3  -3   4       28.21       28.56      0.69 o 
   4  -3   4       39.30       39.46      1.15 o 
   5  -3   4       31.46       32.00      1.00 o 
  -6  -2   4        0.03       -0.07      0.22 o 
  -5  -2   4        3.83        4.70      0.29 o 
  -4  -2   4       13.56       13.43      0.49 o 
  -3  -2   4        4.41        4.64      0.24 o 
  -2  -2   4       42.11       42.21      0.85 o 
  -1  -2   4      134.91      150.14      1.92 o 
   0  -2   4      155.32      170.65      2.15 o 
   1  -2   4       14.09       15.76      0.32 o 
   2  -2   4       11.55       13.63      0.32 o 
   3  -2   4       90.86       83.03      1.50 o 
   4  -2   4       27.00       24.68      0.55 o 
   5  -2   4       13.55       12.04      0.52 o 
   6  -2   4        5.12        4.83      0.60 o 
  -6  -1   4        0.56        0.32      0.23 o 
  -5  -1   4       30.68       31.20      1.03 o 
  -4  -1   4       25.63       25.29      0.72 o 
  -3  -1   4        7.27        7.73      0.30 o 
  -2  -1   4      165.56      166.39      2.55 o 
  -1  -1   4       94.60       97.62      1.39 o 
   0  -1   4       87.62       86.21      1.13 o 
   1  -1   4      136.16      140.62      2.15 o 
   2  -1   4       56.91       51.46      0.85 o 
   3  -1   4       45.71       41.32      0.65 o 
   4  -1   4       17.01       20.63      0.42 o 
   5  -1   4       11.27       11.38      0.53 o 
   6  -1   4        2.66        2.79      0.45 o 
  -6   0   4       16.88       16.80      1.05 o 
  -5   0   4       20.14       20.49      0.51 o 
  -4   0   4      138.35      136.02      2.11 o 
  -3   0   4      125.62      124.22      1.93 o 
  -2   0   4       61.04       57.80      0.95 o 
  -1   0   4      778.07      804.64     18.57 o 
   1   0   4      352.78      378.15      4.45 o 
   2   0   4      240.88      245.17      3.38 o 
   3   0   4       63.79       62.27      1.03 o 
   4   0   4      107.80       97.02      1.55 o 
   5   0   4      110.29      107.83      1.91 o 
   6   0   4       16.11       13.48      0.88 o 
  -6   1   4        0.96        0.67      0.33 o 
  -5   1   4        2.88        2.21      0.28 o 
  -4   1   4        1.17        1.90      0.12 o 
  -3   1   4       15.55       12.54      0.26 o 
  -2   1   4       11.87       12.12      0.26 o 
  -1   1   4        3.51        9.73      0.20 o 
   0   1   4      170.27      186.35      2.23 o 
   1   1   4       39.96       46.66      0.62 o 
   2   1   4        0.76        0.72      0.08 o 
   3   1   4       77.14       80.16      1.18 o 
   4   1   4        6.43        5.77      0.22 o 
   5   1   4        3.53        3.12      0.34 o 
   6   1   4       12.36       12.34      0.86 o 
  -5   2   4       29.11       27.19      0.91 o 
  -4   2   4       79.86       75.12      2.67 o 
  -3   2   4      135.23      138.02      2.10 o 
  -2   2   4       38.98       40.78      0.64 o 
  -1   2   4       38.04       35.60      0.48 o 
   0   2   4      581.93      644.42      7.49 o 
   1   2   4      334.87      378.01      3.97 o 
   2   2   4       94.96       97.68      1.10 o 
   3   2   4       23.31       20.87      0.33 o 
   4   2   4        5.10        5.69      0.22 o 
   5   2   4       31.31       29.48      0.67 o 
   6   2   4       27.85       26.59      0.75 o 
  -5   3   4       12.95       12.43      0.54 o 
  -4   3   4       52.79       49.58      2.47 o 
  -3   3   4       90.60       83.51      2.31 o 
  -2   3   4      100.61       98.78      1.30 o 
  -1   3   4      101.37       94.79      1.10 o 
   0   3   4      147.83      142.04      1.71 o 
   1   3   4      373.01      398.57      4.69 o 
   2   3   4      104.94      102.82      1.40 o 
   3   3   4       62.90       60.41      0.89 o 
   4   3   4       66.90       63.11      1.52 o 
   5   3   4        9.41        9.10      0.37 o 
   6   3   4       15.53       16.06      0.58 o 
  -5   4   4        3.58        3.87      0.31 o 
  -4   4   4        6.55        5.40      0.32 o 
  -3   4   4        5.35        4.39      0.24 o 
  -2   4   4        3.74        3.44      0.15 o 
  -1   4   4       35.45       32.86      0.46 o 
   0   4   4       69.03       64.89      0.84 o 
   1   4   4        1.23        2.12      0.11 o 
   2   4   4        9.29        8.66      0.23 o 
   3   4   4       19.52       18.62      0.63 o 
   4   4   4       66.40       66.67      2.12 o 
   5   4   4       26.70       27.53      1.11 o 
   6   4   4        0.27        0.30      0.18 o 
  -4   5   4        5.41        4.74      0.31 o 
  -3   5   4       64.43       59.50      1.62 o 
  -2   5   4       45.52       46.04      0.81 o 
  -1   5   4        8.44        7.33      0.19 o 
   0   5   4       44.30       43.30      0.61 o 
   1   5   4       20.14       18.88      0.39 o 
   2   5   4       24.68       26.35      0.84 o 
   3   5   4       39.30       34.04      0.76 o 
   4   5   4        0.57        0.67      0.19 o 
   5   5   4        0.25        0.69      0.20 o 
   6   5   4        1.99        2.32      0.28 o 
  -3   6   4        2.38        2.97      0.26 o 
  -2   6   4       23.22       23.41      0.65 o 
  -1   6   4       55.15       57.17      1.21 o 
   0   6   4       86.41       84.60      1.26 o 
   1   6   4      179.75      177.96      2.79 o 
   2   6   4        8.11        8.31      0.43 o 
   3   6   4        0.51        0.98      0.17 o 
   4   6   4       63.74       63.34      1.48 o 
   5   6   4       29.45       29.05      0.86 o 
   6   6   4        6.45        6.70      0.44 o 
  -3   7   4        1.02        1.29      0.17 o 
  -2   7   4        1.78        1.36      0.31 o 
  -1   7   4        3.01        3.35      0.24 o 
   0   7   4       11.52       12.70      0.32 o 
   1   7   4        2.74        3.44      0.31 o 
   2   7   4       18.23       18.98      0.53 o 
   3   7   4        0.06        0.17      0.17 o 
   4   7   4        0.06        0.12      0.19 o 
   5   7   4       10.72       11.05      0.65 o 
  -1   8   4        2.63        1.89      0.26 o 
   0   8   4       12.59       12.49      0.52 o 
   1   8   4       30.93       30.11      0.65 o 
   2   8   4       21.14       20.88      1.11 o 
   3   8   4        0.28        0.07      0.23 o 
   4   8   4        0.44        0.43      0.34 o 
   0   9   4        2.79        2.88      0.39 o 
   1   9   4       13.00       14.93      0.60 o 
   2   9   4       10.95       12.15      0.52 o 
   3   9   4        3.11        3.82      0.56 o 
  -3  -8   5        0.35        0.82      0.24 o 
  -2  -8   5        0.55        1.45      0.25 o 
  -1  -8   5        0.53        1.04      0.19 o 
   0  -8   5        2.95        4.07      0.60 o 
  -4  -7   5        2.06        2.50      0.33 o 
  -3  -7   5        3.13        4.26      0.47 o 
  -2  -7   5        6.00        6.77      0.40 o 
  -1  -7   5        4.78        4.98      0.38 o 
   0  -7   5        9.77       10.50      0.43 o 
   1  -7   5       19.30       18.70      1.09 o 
   2  -7   5        4.34        4.89      0.40 o 
  -5  -6   5        1.88        1.82      0.35 o 
  -4  -6   5        0.09       -0.04      0.18 o 
  -3  -6   5       12.08       12.36      0.49 o 
  -2  -6   5       14.17       14.50      0.54 o 
  -1  -6   5        2.63        2.85      0.22 o 
   0  -6   5        5.69        5.11      0.30 o 
   1  -6   5        7.58        7.43      0.90 o 
   2  -6   5       19.12       19.29      0.74 o 
   3  -6   5        9.00        7.57      0.44 o 
  -5  -5   5        0.58        0.33      0.25 o 
  -4  -5   5        0.65        0.90      0.37 o 
  -3  -5   5       27.54       25.56      0.91 o 
  -2  -5   5        3.02        2.87      0.22 o 
  -1  -5   5        7.51        7.14      0.33 o 
   0  -5   5       44.85       45.90      0.82 o 
   1  -5   5        6.70        7.44      0.31 o 
   2  -5   5       11.94       12.24      0.54 o 
   3  -5   5       12.22       13.45      0.56 o 
   4  -5   5        1.35        2.13      0.26 o 
  -5  -4   5       19.14       20.28      1.56 o 
  -4  -4   5       12.79       12.97      0.88 o 
  -3  -4   5       20.29       22.12      1.12 o 
  -2  -4   5      217.02      214.86      4.82 o 
  -1  -4   5      109.95      114.98      2.04 o 
   0  -4   5       36.23       35.75      0.75 o 
   1  -4   5      101.48       98.27      1.74 o 
   2  -4   5       42.93       40.93      0.92 o 
   3  -4   5       90.37       83.53      2.24 o 
   4  -4   5       67.43       61.95      2.89 o 
  -6  -3   5        0.56        0.62      0.41 o 
  -5  -3   5        0.05        0.44      0.36 o 
  -4  -3   5        2.63        2.62      0.40 o 
  -3  -3   5        1.37        1.65      0.25 o 
  -2  -3   5        0.86        1.15      0.13 o 
  -1  -3   5       50.04       53.24      0.92 o 
   0  -3   5        6.12        5.93      0.24 o 
   1  -3   5        0.32        0.30      0.10 o 
   2  -3   5       55.94       56.00      1.03 o 
   3  -3   5        3.82        2.81      0.21 o 
   4  -3   5        5.91        5.17      0.33 o 
   5  -3   5       17.99       18.47      0.71 o 
  -6  -2   5       14.08       17.47      1.13 o 
  -5  -2   5       22.68       22.82      1.70 o 
  -4  -2   5       13.14       13.25      0.61 o 
  -3  -2   5       17.19       16.77      0.58 o 
  -2  -2   5       71.51       74.06      1.41 o 
  -1  -2   5      299.50      322.64      4.82 o 
   0  -2   5      126.35      133.19      2.08 o 
   2  -2   5        7.89       13.54      0.47 o 
   3  -2   5        8.59        8.88      0.34 o 
   4  -2   5       73.77       68.61      2.36 o 
   5  -2   5       12.29       10.73      0.58 o 
  -6  -1   5        3.38        3.09      0.55 o 
  -5  -1   5       31.67       32.83      1.11 o 
  -4  -1   5       41.60       37.19      1.16 o 
  -3  -1   5       15.15       15.31      0.50 o 
  -2  -1   5      130.62      125.36      2.25 o 
  -1  -1   5      201.82      210.47      3.64 o 
   0  -1   5      216.58      225.17      3.38 o 
   1  -1   5      159.57      160.45      2.45 o 
   2  -1   5       78.14       75.73      1.24 o 
   3  -1   5       94.41       89.70      1.33 o 
   4  -1   5       51.76       54.15      0.93 o 
   5  -1   5       34.56       34.47      1.14 o 
   6  -1   5       12.25       11.19      0.82 o 
  -6   0   5        0.25        0.21      0.34 o 
  -5   0   5       14.32       13.87      0.59 o 
  -4   0   5        0.17        0.19      0.10 o 
  -3   0   5       39.47       37.89      0.70 o 
  -2   0   5       23.45       21.75      0.39 o 
  -1   0   5       25.81       22.02      0.41 o 
   0   0   5       36.06       46.49      0.82 o 
   1   0   5        0.50        0.34      0.08 o 
   2   0   5      306.47      310.73      4.28 o 
   3   0   5      135.32      136.65      2.14 o 
   4   0   5        3.29        3.42      0.19 o 
   5   0   5        0.04        0.11      0.20 o 
   6   0   5        6.78        7.42      0.69 o 
  -5   1   5       10.35        9.14      0.71 o 
  -4   1   5       71.89       74.19      1.38 o 
  -3   1   5       19.60       21.16      0.44 o 
  -2   1   5        2.40        2.73      0.16 o 
  -1   1   5      126.40      135.62      1.77 o 
   0   1   5       64.89       74.72      0.89 o 
   1   1   5       77.66       75.31      1.13 o 
   2   1   5       85.10       77.03      1.16 o 
   3   1   5        3.96        4.76      0.22 o 
   4   1   5        9.08        8.44      0.28 o 
   5   1   5       25.08       24.94      0.69 o 
   6   1   5        0.13        0.16      0.23 o 
  -5   2   5        9.96       11.95      1.60 o 
  -4   2   5        2.20        2.72      0.24 o 
  -3   2   5       69.39       70.58      1.04 o 
  -2   2   5      248.00      242.12      3.30 o 
  -1   2   5      329.70      317.26      4.30 o 
   0   2   5      232.40      233.42      2.61 o 
   1   2   5        0.38        0.09      0.05 o 
   2   2   5      115.63      114.00      1.54 o 
   3   2   5      568.85      563.88      7.13 o 
   4   2   5       93.43       94.82      1.74 o 
   5   2   5       10.49       10.81      0.44 o 
   6   2   5        8.45        9.43      0.43 o 
  -5   3   5        0.51        0.61      0.21 o 
  -4   3   5        0.02       -0.08      0.15 o 
  -3   3   5        0.04        0.06      0.10 o 
  -2   3   5       24.97       25.27      0.44 o 
  -1   3   5       81.92       78.45      0.99 o 
   0   3   5       18.70       17.12      0.28 o 
   1   3   5       34.18       35.88      0.53 o 
   2   3   5        2.32        2.51      0.15 o 
   3   3   5       25.80       28.95      0.71 o 
   4   3   5       82.90       83.64      1.59 o 
   5   3   5        0.48        0.54      0.15 o 
   6   3   5        0.13        0.04      0.27 o 
  -4   4   5       12.02       14.82      0.60 o 
  -3   4   5        2.47        4.89      0.34 o 
  -2   4   5       24.30       26.43      0.46 o 
  -1   4   5      201.31      197.12      2.22 o 
   0   4   5      155.23      152.70      1.86 o 
   1   4   5       12.07       10.88      0.31 o 
   2   4   5        0.81        1.65      0.14 o 
   3   4   5       45.97       45.80      1.08 o 
   4   4   5       93.53       86.39      2.19 o 
   5   4   5       11.52       11.85      0.49 o 
   6   4   5        0.41        0.60      0.26 o 
  -4   5   5        8.09        8.92      0.46 o 
  -3   5   5       20.47       19.99      0.83 o 
  -2   5   5       24.96       25.00      0.59 o 
  -1   5   5       55.47       54.56      0.86 o 
   0   5   5      201.01      204.87      2.62 o 
   1   5   5       68.09       67.64      1.23 o 
   2   5   5        9.21        8.38      0.32 o 
   3   5   5       36.12       31.44      0.84 o 
   4   5   5       35.31       33.98      0.92 o 
   5   5   5       16.37       16.46      0.65 o 
   6   5   5        1.98        1.81      0.27 o 
  -3   6   5        0.21        0.15      0.16 o 
  -2   6   5       20.53       20.58      0.56 o 
  -1   6   5        1.19        1.34      0.15 o 
   0   6   5       38.89       38.13      0.95 o 
   1   6   5        1.16        1.35      0.16 o 
   2   6   5       17.33       17.89      0.65 o 
   3   6   5        2.01        2.96      0.28 o 
   4   6   5        0.86        1.07      0.23 o 
   5   6   5        5.67        4.52      0.50 o 
  -2   7   5        3.56        3.42      0.27 o 
  -1   7   5        0.33        0.34      0.15 o 
   0   7   5       11.32       11.38      0.34 o 
   1   7   5       50.01       50.18      0.93 o 
   2   7   5        0.01       -0.17      0.14 o 
   3   7   5        0.30        0.09      0.18 o 
   4   7   5        5.98        5.15      0.47 o 
   5   7   5        0.24        0.30      0.32 o 
  -1   8   5       15.06       17.00      0.91 o 
   0   8   5        0.64        0.76      0.22 o 
   1   8   5        1.35        1.16      0.18 o 
   2   8   5        4.37        3.94      0.34 o 
   3   8   5        3.33        3.58      0.41 o 
   4   8   5        1.71        1.97      0.36 o 
   1   9   5        0.01        0.09      0.58 o 
   2   9   5        0.06        0.03      0.21 o 
  -3  -7   6        0.90        1.25      0.30 o 
  -2  -7   6        2.92        3.02      0.36 o 
  -1  -7   6        0.59        0.58      0.23 o 
   0  -7   6        0.68        0.56      0.31 o 
   1  -7   6        7.23        8.22      0.79 o 
  -4  -6   6        4.57        5.02      0.68 o 
  -3  -6   6       10.55       10.28      0.54 o 
  -2  -6   6       15.14       14.73      0.63 o 
  -1  -6   6        5.68        5.14      0.38 o 
   0  -6   6        0.03        0.17      0.19 o 
   1  -6   6        4.17        4.38      0.57 o 
   2  -6   6       13.48       15.80      0.97 o 
  -5  -5   6        2.39        2.48      0.38 o 
  -4  -5   6        0.71        0.34      0.40 o 
  -3  -5   6       30.82       30.58      0.98 o 
  -2  -5   6       26.51       27.09      0.93 o 
  -1  -5   6       18.59       17.64      0.56 o 
   0  -5   6       43.03       42.89      1.28 o 
   1  -5   6       17.38       19.51      1.00 o 
   2  -5   6       30.55       29.84      1.02 o 
   3  -5   6       32.95       32.62      1.08 o 
  -5  -4   6        2.50        2.78      0.58 o 
  -4  -4   6        9.52       11.04      0.88 o 
  -3  -4   6        0.04        0.38      0.20 o 
  -2  -4   6        0.99        1.05      0.21 o 
  -1  -4   6        0.05        0.22      0.14 o 
   0  -4   6       21.90       21.70      0.64 o 
   1  -4   6      142.63      145.13      2.98 o 
   2  -4   6        9.69        9.32      0.47 o 
   3  -4   6        0.63        1.48      0.36 o 
   4  -4   6       11.94       13.72      0.62 o 
  -5  -3   6        8.52        9.09      0.88 o 
  -4  -3   6        0.68        0.77      0.38 o 
  -3  -3   6        2.20        2.08      0.43 o 
  -2  -3   6       53.48       53.00      2.33 o 
  -1  -3   6       21.50       22.20      0.65 o 
   0  -3   6       20.31       18.00      0.56 o 
   1  -3   6       17.58       18.04      0.47 o 
   2  -3   6        0.51        0.76      0.15 o 
   3  -3   6       25.05       25.03      0.61 o 
   4  -3   6       17.96       17.25      0.57 o 
  -5  -2   6        3.37        4.94      0.65 o 
  -4  -2   6       41.49       42.88      1.74 o 
  -3  -2   6      121.94      116.32      3.01 o 
  -2  -2   6       71.43       68.88      1.55 o 
  -1  -2   6       21.48       18.36      1.09 o 
   0  -2   6       50.85       47.99      0.98 o 
   1  -2   6      317.52      315.29      6.19 o 
   2  -2   6      388.96      378.72      5.59 o 
   3  -2   6       27.04       27.34      0.65 o 
   4  -2   6        9.80       10.09      0.75 o 
   5  -2   6       32.50       33.22      1.59 o 
  -5  -1   6        0.16        0.26      0.25 o 
  -4  -1   6        4.55        4.90      0.41 o 
  -3  -1   6       17.20       14.44      0.62 o 
  -2  -1   6       48.69       49.68      1.03 o 
  -1  -1   6        6.96        6.96      0.33 o 
   0  -1   6        3.02        3.34      0.21 o 
   1  -1   6       47.94       58.43      0.84 o 
   2  -1   6       90.10       91.71      1.67 o 
   3  -1   6       47.48       46.31      0.84 o 
   4  -1   6        0.34        0.29      0.12 o 
   5  -1   6        5.74        7.42      0.66 o 
  -5   0   6        3.84        4.06      0.29 o 
  -4   0   6        6.36        6.47      0.34 o 
  -3   0   6       60.43       62.94      1.10 o 
  -2   0   6      273.30      280.82      4.81 o 
  -1   0   6       27.59       29.25      0.54 o 
   0   0   6        2.82        5.19      0.18 o 
   1   0   6       68.79       64.04      0.93 o 
   2   0   6      200.85      192.48      2.98 o 
   3   0   6      123.11      118.82      2.13 o 
   4   0   6        5.34        5.60      0.38 o 
   5   0   6        0.60        1.00      0.18 o 
  -5   1   6        1.32        1.54      0.41 o 
  -4   1   6       17.50       17.12      0.83 o 
  -3   1   6       57.54       55.89      0.99 o 
  -2   1   6      136.52      135.11      1.93 o 
  -1   1   6      287.18      284.60      3.95 o 
   0   1   6       39.11       39.65      0.67 o 
   1   1   6       30.18       28.86      0.58 o 
   2   1   6      262.69      260.56      3.98 o 
   3   1   6      109.83      108.81      1.97 o 
   4   1   6       25.07       25.77      0.71 o 
   5   1   6       13.77       13.78      0.50 o 
   6   1   6        3.80        2.84      0.56 o 
  -5   2   6        1.14        0.46      0.32 o 
  -4   2   6        5.38        5.49      0.41 o 
  -3   2   6        8.82        7.82      0.26 o 
  -2   2   6       15.67       26.31      0.52 o 
  -1   2   6       51.41       58.72      0.92 o 
   0   2   6       80.85       82.84      1.14 o 
   1   2   6       79.71       86.26      2.17 o 
   2   2   6        0.77        0.52      0.12 o 
   3   2   6        0.13        0.14      0.14 o 
   4   2   6        9.42        8.60      0.40 o 
   5   2   6        4.72        5.28      0.35 o 
   6   2   6       20.60       22.66      0.85 o 
  -4   3   6        1.14        1.45      0.26 o 
  -3   3   6        1.56        2.22      0.18 o 
  -2   3   6       29.47       29.81      0.59 o 
  -1   3   6       98.46       98.41      1.44 o 
   0   3   6       67.57       67.53      1.03 o 
   1   3   6        7.90        9.34      0.28 o 
   2   3   6        1.90        1.33      0.24 o 
   3   3   6       56.49       52.09      1.07 o 
   4   3   6        1.49        0.98      0.17 o 
   5   3   6        1.26        1.11      0.26 o 
   6   3   6        0.06        0.26      0.26 o 
  -4   4   6       16.14       16.23      0.69 o 
  -3   4   6       43.60       43.41      1.34 o 
  -2   4   6       11.15       11.19      0.34 o 
  -1   4   6        0.02        0.02      0.10 o 
   0   4   6        1.40        1.48      0.13 o 
   1   4   6       73.61       74.06      1.17 o 
   2   4   6       56.02       52.85      1.29 o 
   3   4   6        6.15        5.79      0.41 o 
   4   4   6        0.05       -0.19      0.15 o 
   5   4   6        0.75        0.69      0.21 o 
   6   4   6        6.83        7.74      0.58 o 
  -3   5   6       15.98       16.01      1.25 o 
  -2   5   6       29.59       29.48      0.84 o 
  -1   5   6        0.78        0.83      0.11 o 
   0   5   6        0.15        0.07      0.09 o 
   1   5   6       14.27       14.14      0.35 o 
   2   5   6       26.57       28.10      0.77 o 
   3   5   6       18.86       19.96      0.64 o 
   4   5   6        0.43        0.76      0.25 o 
   5   5   6        0.35        0.77      0.23 o 
  -3   6   6        8.67        7.59      0.64 o 
  -2   6   6        3.97        4.41      0.32 o 
  -1   6   6        2.91        2.85      0.21 o 
   0   6   6        0.73        0.60      0.13 o 
   1   6   6        7.31        7.62      0.30 o 
   2   6   6        0.48        0.12      0.17 o 
   3   6   6       10.72        9.94      0.68 o 
   4   6   6        4.49        4.29      0.43 o 
   5   6   6        4.69        3.97      0.44 o 
  -2   7   6       26.52       25.04      1.30 o 
  -1   7   6       16.62       17.11      0.69 o 
   0   7   6        0.16        0.21      0.13 o 
   1   7   6        9.08        9.39      0.35 o 
   2   7   6        4.89        4.93      0.36 o 
   3   7   6        6.81        6.87      0.52 o 
   4   7   6       11.15       12.92      0.68 o 
   0   8   6        9.88       10.96      1.20 o 
   1   8   6        9.86       11.21      0.43 o 
   2   8   6       13.46       15.18      0.68 o 
   3   8   6        0.30        0.68      0.28 o 
  -2  -7   7        1.40        1.02      0.42 o 
  -1  -7   7        0.72        0.77      0.37 o 
  -3  -6   7        1.61        1.43      0.48 o 
  -2  -6   7        3.09        3.57      0.57 o 
  -1  -6   7       32.54       33.72      1.55 o 
   0  -6   7       53.31       56.27      1.65 o 
   1  -6   7       28.29       28.36      1.51 o 
   2  -6   7        2.58        3.02      0.54 o 
  -4  -5   7        0.64        0.33      0.42 o 
  -3  -5   7        3.66        4.10      0.63 o 
  -2  -5   7        0.08        0.06      0.34 o 
  -1  -5   7        0.39        0.58      0.31 o 
   0  -5   7       30.56       27.22      0.96 o 
   1  -5   7       12.91       12.32      0.58 o 
   2  -5   7        1.52        1.48      0.41 o 
   3  -5   7        2.62        2.36      0.47 o 
  -4  -4   7       15.64       14.88      1.04 o 
  -3  -4   7       30.28       31.18      1.55 o 
  -2  -4   7        0.35        0.17      0.31 o 
  -1  -4   7        2.76        2.31      0.43 o 
   0  -4   7       94.91       91.93      2.44 o 
   1  -4   7       44.95       46.20      1.52 o 
   2  -4   7       13.58       13.19      0.56 o 
   3  -4   7        0.82        0.99      0.35 o 
  -5  -3   7        4.86        4.65      0.72 o 
  -4  -3   7       21.33       21.78      1.26 o 
  -3  -3   7       28.79       28.94      1.45 o 
  -2  -3   7       41.92       39.46      1.73 o 
  -1  -3   7        5.67        6.26      0.67 o 
   0  -3   7       41.51       38.43      1.19 o 
   1  -3   7      166.69      166.20      4.13 o 
   2  -3   7       25.67       26.12      1.25 o 
   3  -3   7        9.99       11.02      0.67 o 
   4  -3   7       21.79       21.34      1.22 o 
  -5  -2   7        0.52        1.42      0.47 o 
  -4  -2   7        2.54        2.03      0.49 o 
  -3  -2   7       10.79       10.32      0.80 o 
  -2  -2   7        0.00        0.08      0.28 o 
  -1  -2   7       57.18       56.96      1.63 o 
   0  -2   7        8.41        8.03      1.13 o 
   1  -2   7       14.60       13.91      0.77 o 
   2  -2   7        0.02        0.23      0.15 o 
   3  -2   7        1.32        1.87      0.21 o 
   4  -2   7       21.56       23.29      1.02 o 
  -5  -1   7        0.01       -0.09      0.34 o 
  -4  -1   7        2.78        2.79      0.37 o 
  -3  -1   7       52.52       50.77      1.53 o 
  -2  -1   7       33.24       31.59      1.06 o 
  -1  -1   7        1.02        1.32      0.21 o 
   0  -1   7        0.02        0.66      0.28 o 
   1  -1   7       23.91       21.77      0.88 o 
   2  -1   7       52.28       49.70      1.16 o 
   3  -1   7        0.12        0.17      0.14 o 
   4  -1   7        0.00        0.28      0.16 o 
   5  -1   7        0.27        0.40      0.35 o 
  -5   0   7       15.52       16.97      0.80 o 
  -4   0   7       11.43       12.40      0.48 o 
  -3   0   7        2.34        2.04      0.23 o 
  -2   0   7        2.80        2.83      0.25 o 
  -1   0   7       33.53       33.07      1.25 o 
   1   0   7       60.07       56.99      1.13 o 
   2   0   7        0.30        0.18      0.14 o 
   3   0   7        0.07        0.16      0.15 o 
   4   0   7       19.45       20.00      0.62 o 
   5   0   7       24.33       27.03      1.76 o 
  -4   1   7       22.66       23.49      0.69 o 
  -3   1   7        6.02        6.45      0.36 o 
  -2   1   7       16.27       17.04      0.55 o 
  -1   1   7       23.08       22.72      0.84 o 
   0   1   7       76.63       76.18      1.49 o 
   1   1   7       36.44       35.81      0.90 o 
   2   1   7       30.08       31.73      0.83 o 
   3   1   7        0.72        0.60      0.17 o 
   4   1   7        9.05        9.30      0.60 o 
   5   1   7       27.16       30.86      0.87 o 
  -4   2   7       12.89       13.63      0.66 o 
  -3   2   7        0.02        0.20      0.15 o 
  -2   2   7       18.33       15.29      0.51 o 
  -1   2   7        0.24        0.54      0.15 o 
   0   2   7        0.46        0.96      0.12 o 
   1   2   7       13.30        9.92      0.40 o 
   2   2   7        9.37        7.84      0.37 o 
   3   2   7       50.52       48.65      1.17 o 
   4   2   7        4.34        4.60      0.40 o 
   5   2   7        5.52        5.59      0.45 o 
  -4   3   7       14.92       15.44      1.02 o 
  -3   3   7       48.03       50.05      1.74 o 
  -2   3   7       13.22       13.77      0.47 o 
  -1   3   7        0.79        0.87      0.21 o 
   0   3   7       61.26       62.17      1.16 o 
   1   3   7       62.66       57.90      1.39 o 
   2   3   7       46.14       41.65      1.04 o 
   3   3   7       30.52       29.80      0.88 o 
   4   3   7        0.12        0.09      0.22 o 
   5   3   7        8.83        8.99      0.84 o 
  -3   4   7        3.88        3.49      0.52 o 
  -2   4   7       16.45       15.11      0.53 o 
  -1   4   7       68.10       61.30      1.38 o 
   0   4   7       52.55       52.19      0.93 o 
   1   4   7       22.17       25.61      0.64 o 
   2   4   7        3.64        4.62      0.32 o 
   3   4   7       14.88       14.55      0.54 o 
   4   4   7       41.14       39.29      2.45 o 
   5   4   7        2.84        3.03      0.38 o 
  -3   5   7        4.10        3.18      0.50 o 
  -2   5   7        1.99        2.94      0.49 o 
  -1   5   7        0.62        0.53      0.13 o 
   0   5   7        5.81        6.04      0.27 o 
   1   5   7        0.01       -0.16      0.11 o 
   2   5   7        8.45        6.65      0.38 o 
   3   5   7        0.30        0.08      0.17 o 
   4   5   7        1.52        1.28      0.25 o 
   5   5   7        1.10        1.77      0.34 o 
  -2   6   7        6.60        6.10      0.66 o 
  -1   6   7        7.02        6.76      0.34 o 
   0   6   7       49.36       49.40      0.86 o 
   1   6   7       14.05       14.55      0.47 o 
   2   6   7        0.51        0.44      0.19 o 
   3   6   7        6.66        6.01      0.49 o 
   4   6   7        1.82        2.02      0.36 o 
  -1   7   7        3.56        4.20      0.35 o 
   0   7   7        4.47        5.31      0.28 o 
   1   7   7       27.39       29.50      0.83 o 
   2   7   7        4.07        4.85      0.46 o 
   3   7   7        0.03       -0.03      0.24 o 
  -2  -6   8        0.99        1.34      0.46 o 
  -1  -6   8        0.54        1.07      0.40 o 
   0  -6   8        3.02        3.22      0.52 o 
  -3  -5   8        0.20        0.40      0.40 o 
  -2  -5   8        0.19       -0.25      0.32 o 
  -1  -5   8        4.78        4.52      0.61 o 
   0  -5   8        6.37        6.51      0.67 o 
   1  -5   8        4.34        3.58      0.38 o 
   2  -5   8        0.00        0.50      0.36 o 
  -4  -4   8        2.20        1.76      0.55 o 
  -3  -4   8        5.23        5.36      0.72 o 
  -2  -4   8        9.93        9.82      0.82 o 
  -1  -4   8        7.11        7.85      0.68 o 
   0  -4   8        6.16        6.55      0.67 o 
   1  -4   8        1.32        0.59      0.24 o 
   2  -4   8        5.34        6.19      0.38 o 
   3  -4   8       26.93       28.69      1.52 o 
  -4  -3   8        0.42        0.15      0.40 o 
  -3  -3   8        2.03        1.20      0.47 o 
  -2  -3   8       22.66       21.28      1.20 o 
  -1  -3   8       20.01       19.36      1.08 o 
   0  -3   8        1.81        2.20      0.43 o 
   1  -3   8       10.27       10.25      0.56 o 
   2  -3   8        2.32        2.60      0.26 o 
   3  -3   8       13.94       15.50      0.72 o 
  -4  -2   8        1.89        1.37      0.50 o 
  -3  -2   8        5.80        6.11      0.72 o 
  -2  -2   8        1.53        1.44      0.41 o 
  -1  -2   8        2.07        1.62      0.42 o 
   0  -2   8        2.17        1.33      0.37 o 
   1  -2   8        1.18        2.36      0.25 o 
   2  -2   8       27.20       25.63      0.74 o 
   3  -2   8        1.76        2.23      0.25 o 
   4  -2   8        7.12        6.71      0.77 o 
  -4  -1   8        4.58        4.79      0.44 o 
  -3  -1   8        1.23        2.44      0.51 o 
  -2  -1   8        5.43        5.02      0.62 o 
  -1  -1   8       55.92       51.14      1.48 o 
   0  -1   8       61.27       56.71      1.59 o 
   1  -1   8       20.73       19.63      0.62 o 
   2  -1   8       13.02       11.31      0.49 o 
   3  -1   8        6.43        6.06      0.42 o 
   4  -1   8       26.35       27.46      0.79 o 
  -4   0   8        5.82        5.40      0.45 o 
  -3   0   8       15.55       13.66      1.10 o 
  -2   0   8       58.85       53.97      1.56 o 
  -1   0   8       22.72       22.02      0.80 o 
   0   0   8        3.23        4.76      0.61 o 
   1   0   8       28.80       28.78      1.08 o 
   2   0   8       52.51       48.86      1.48 o 
   3   0   8       37.43       36.01      0.96 o 
   4   0   8        3.67        4.00      0.51 o 
  -4   1   8        3.78        4.22      0.34 o 
  -3   1   8        0.20       -0.06      0.16 o 
  -2   1   8        0.05        0.35      0.18 o 
  -1   1   8        3.05        2.68      0.26 o 
   0   1   8        5.55        4.50      0.38 o 
   1   1   8       23.53       19.03      0.73 o 
   2   1   8        6.45        7.17      0.47 o 
   3   1   8        3.63        4.79      0.41 o 
   4   1   8        0.99        0.72      0.24 o 
   5   1   8        0.05        0.18      0.24 o 
  -4   2   8        6.89        8.14      0.85 o 
  -3   2   8       11.11       10.43      0.45 o 
  -2   2   8       23.02       23.00      1.02 o 
  -1   2   8       81.86       77.84      1.73 o 
   0   2   8        8.36        9.32      0.49 o 
   1   2   8        2.19        2.84      0.32 o 
   2   2   8       42.19       39.30      1.38 o 
   3   2   8        6.91        4.94      0.44 o 
   4   2   8        4.83        4.44      0.43 o 
   5   2   8        3.87        3.44      0.40 o 
  -3   3   8        2.85        2.83      0.38 o 
  -2   3   8       15.66       15.46      0.54 o 
  -1   3   8       26.17       25.26      0.74 o 
   0   3   8       46.85       45.83      1.30 o 
   1   3   8        3.05        4.89      0.41 o 
   2   3   8        3.27        4.08      0.39 o 
   3   3   8       49.27       49.13      1.48 o 
   4   3   8        5.19        5.34      0.47 o 
   5   3   8        1.12        2.07      0.36 o 
  -3   4   8        0.63        1.81      0.47 o 
  -2   4   8        0.00       -0.18      0.15 o 
  -1   4   8        0.10       -0.12      0.17 o 
   0   4   8        0.02        0.03      0.18 o 
   1   4   8        9.11        8.34      0.34 o 
   2   4   8        5.07        4.98      0.36 o 
   3   4   8        0.89        0.85      0.23 o 
   4   4   8        7.43        9.28      0.60 o 
  -2   5   8        0.86        0.79      0.41 o 
  -1   5   8       17.81       17.85      0.60 o 
   0   5   8       18.34       18.15      0.55 o 
   1   5   8        5.76        5.85      0.32 o 
   2   5   8        3.04        3.84      0.36 o 
   3   5   8        3.18        2.65      0.37 o 
   4   5   8        4.34        3.74      0.45 o 
  -1   6   8        5.43        6.85      0.56 o 
   0   6   8       23.50       24.60      0.98 o 
   1   6   8       21.01       20.55      0.66 o 
   2   6   8       10.61       11.06      0.63 o 
   3   6   8       19.57       20.26      0.87 o 
   1   7   8        1.83        2.35      0.36 o 
   2   7   8        2.05        2.52      0.37 o 
  -1  -5   9        6.14        6.40      0.75 o 
   0  -5   9        0.42        0.55      0.38 o 
  -2  -4   9        0.64        0.88      0.41 o 
  -1  -4   9        0.32       -0.01      0.32 o 
   0  -4   9       20.51       20.01      1.16 o 
   1  -4   9       10.65       10.40      0.78 o 
  -3  -3   9        0.12        0.43      0.42 o 
  -2  -3   9        0.00       -0.08      0.37 o 
  -1  -3   9        2.62        2.16      0.48 o 
   0  -3   9        2.56        2.85      0.51 o 
   1  -3   9        9.46        9.22      0.55 o 
   2  -3   9        0.00        0.19      0.22 o 
  -3  -2   9        6.82        6.03      0.77 o 
  -2  -2   9       12.58       12.21      0.94 o 
  -1  -2   9        0.56        0.85      0.39 o 
   0  -2   9        3.86        3.41      0.38 o 
   1  -2   9       28.30       29.36      1.03 o 
   2  -2   9        2.03        1.43      0.29 o 
   3  -2   9        2.53        2.04      0.33 o 
  -3  -1   9       12.45       13.50      0.68 o 
  -2  -1   9       11.37       11.22      0.60 o 
  -1  -1   9        7.62        8.57      0.52 o 
   0  -1   9        3.87        4.48      0.96 o 
   1  -1   9       15.82       15.15      0.96 o 
   2  -1   9       36.52       35.97      1.18 o 
   3  -1   9        3.25        4.06      1.13 o 
  -3   0   9        0.90        1.12      0.29 o 
  -2   0   9        0.37        0.91      0.86 o 
  -1   0   9        4.08        3.89      0.39 o 
   0   0   9        4.09        3.73      0.39 o 
   1   0   9        7.33        6.53      0.49 o 
   2   0   9        3.40        3.96      0.40 o 
   3   0   9        6.13        8.25      0.54 o 
   4   0   9        3.25        4.46      0.46 o 
  -3   1   9        1.47        2.28      0.33 o 
  -2   1   9       29.42       29.75      1.05 o 
  -1   1   9       10.55       11.68      0.59 o 
   0   1   9        1.44        2.45      0.32 o 
   1   1   9       17.79       17.29      0.74 o 
   2   1   9        7.36        6.27      0.49 o 
   3   1   9        5.18        4.70      0.44 o 
   4   1   9        3.57        4.05      0.43 o 
  -3   2   9       14.06       14.22      1.73 o 
  -2   2   9        7.93        8.55      0.54 o 
  -1   2   9       52.50       54.20      1.60 o 
   0   2   9       38.75       38.22      1.55 o 
   1   2   9       24.15       23.01      0.88 o 
   2   2   9       68.97       65.18      1.86 o 
   3   2   9       22.40       22.83      1.54 o 
   4   2   9       13.17       15.16      0.74 o 
  -2   3   9        1.54        0.75      0.26 o 
  -1   3   9        0.34        0.09      0.24 o 
   0   3   9        7.93        7.21      0.53 o 
   1   3   9        4.08        3.45      0.43 o 
   2   3   9        0.00       -0.08      0.25 o 
   3   3   9       10.51       11.77      0.65 o 
   4   3   9        1.22        1.70      0.36 o 
  -2   4   9       13.71       15.52      0.68 o 
  -1   4   9       17.97       19.25      0.79 o 
   0   4   9       28.85       29.01      1.04 o 
   1   4   9       13.48       12.18      1.07 o 
   2   4   9       13.12       10.68      0.62 o 
   3   4   9       20.70       19.75      0.86 o 
  -1   5   9       16.05       17.09      0.74 o 
   0   5   9       17.23       19.01      0.81 o 
   1   5   9       13.57       12.92      0.77 o 
   2   5   9       10.70       10.26      0.61 o 
   3   5   9        6.91        7.06      0.57 o 
  -1  -3  10        0.38        0.08      0.38 o 
   0  -3  10       10.76       11.52      0.67 o 
  -2  -2  10       19.01       20.73      1.31 o 
  -1  -2  10       13.67       13.42      0.73 o 
   0  -2  10       13.92       13.36      1.89 o 
   1  -2  10       39.91       37.51      1.27 o 
  -2  -1  10        0.17       -0.01      0.25 o 
  -1  -1  10        3.63        2.32      0.37 o 
   0  -1  10        1.60        1.16      0.30 o 
   1  -1  10        0.41        1.09      0.41 o 
   2  -1  10        8.75       10.86      0.64 o 
  -2   0  10       12.85       13.56      0.72 o 
  -1   0  10       14.33       16.09      0.77 o 
   0   0  10       17.60       17.07      0.98 o 
   1   0  10       16.34       15.74      0.75 o 
   2   0  10       20.06       20.89      0.89 o 
  -2   1  10       20.12       21.32      0.92 o 
  -1   1  10       17.78       17.54      0.79 o 
   0   1  10        8.95        7.90      0.57 o 
   1   1  10       23.41       20.97      0.88 o 
   2   1  10       15.39       16.96      0.80 o 
   3   1  10       13.67       16.78      0.78 o 
  -1   2  10        0.06        0.55      0.30 o 
   0   2  10        0.25       -0.01      0.25 o 
   1   2  10        0.80        0.65      0.27 o 
   2   2  10        2.33        2.37      0.38 o 
   3   2  10        0.22       -0.16      0.27 o 
  -1   3  10       21.10       21.74      0.91 o 
   0   3  10        4.50        5.27      0.49 o 
   1   3  10        1.54        1.06      0.31 o 
   2   3  10        9.36        9.09      1.29 o 
   0   4  10        6.44        6.76      0.55 o 
   1   4  10        5.88        6.13      0.62 o 
   2   4  10        5.99        6.69      0.57 o 
                                                 
